# Supplementary material for: Computer-Aided Virtual Screening and In Vitro Validation of Biomimetic Tyrosinase Inhibitory Peptides from Abalone Peptidome
Source: Int J Mol Sci. 2023 Feb 5;24(4):3154. doi: 10.3390/ijms24043154 (PMC9965614; doi:10.3390/ijms24043154)
Supplement: Supplementary file 1 [file ijms-24-03154-s001.zip]

Archive with 1 entries (1 files):
- ijms-2179841-supplementary.pdf
